# Supplementary material for: Identification of Molecular Pathways Facilitating Glioma Cell Invasion In Situ
Source: PLoS One. 2014 Nov 3;9(11):e111783. doi: 10.1371/journal.pone.0111783 (PMC4218815; doi:10.1371/journal.pone.0111783)
Supplement: Table S1 — NanoString Codeset Details. (XLS) [file pone.0111783.s008.xls]

## Sheet: Sheet1
	Table S1: NanoString Codeset Details
		Group	Customer Identifier	Affy Probe	Accession	Targ Region	Target Sequence	Tm_CP	Tm_RP	Flags	Gene	PN(CP;RP)	NSID	Comments
	1	Human Set	ACTN1	208636_at	NM_001102.3	3395-3495	CAATCTCATGTCCATTTTGGTGTGGGAGTCGGGGTAGGGGGTACTCTTGTCAAAAGGCACATTGGTGCATGTGTGTTTGCTAGCTCACTTGTCCATGAAA	82	79		ACTN1	359229;259229	NM_001102.3:3395
	2	Human Set	CTNNA1	200764_s_at	NM_001903.2	2435-2535	CAACGCATCGCCCTCTACTGCCACCAGCTGAACATCTGCAGCAAGGTCAAGGCCGAGGTGCAGAATCTCGGCGGGGAGCTTGTTGTCTCTGGGGTGGACA	85	86		CTNNA1	359246;259246	NM_001903.2:2435
	3	Human Set	EFEMP1	201843_s_at	NM_001039348.2	2675-2775	AATCTATGGGGAGGATATGAGAAAATAAATTCCTTCTAAACCACATTGGAACTGACCTGAAGAAGCAAACTCGGAAAATATAATAACATCCCTGAATTCA	79	81		EFEMP1	359210;259210	NM_001039348.2:2675
	4	Human Set	EPHA4	227449_at	NM_004438.3	5621-5721	TCCAATGCTAACTCATGTGCCGATCTCTAGAGCAGTGGGAAACTACCCCGCTGCACCAAATCAAGTAGCTTCACCTTGTGTATGCAGGCCCCAAGTTATT	85	80		EPHA4	364853;264853	NM_004438.3:5621
	5	Human Set	EZR	208622_s_at	NM_003379.4	618-718	GGGACTACAACAAAGAAGTGCACAAGTCTGGGTACCTCAGCTCTGAGCGGCTGATCCCTCAAAGAGTGATGGACCAGCACAAACTTACCAGGGACCAGTG	86	84		EZR	359247;259247	NM_003379.4:618
	6	Human Set	LEF1	221558_s_at	NM_001166119.1	2180-2280	ATAGTGGCTTCTCCGCCCTTGTAAGGTGTTCAGTAGAGCTAAATAAATGTAATAGCCAAACCCACTCTGTTGGTAGCAATTGGCAGCCCTATTTCAGTTT	79	79		LEF1	331542;231542	NM_001166119.1:2180
	7	Human Set	PARD3	210094_s_at	NM_019619.3	3035-3135	GAATGGGGATATTCCTTTCCATCGTCCACGGCCGCGGATAATCAGAGGCAGGGGATGCAATGAGAGCTTCAGAGCTGCCATCGACAAATCTTATGATAAA	84	84		PARD3	359218;259218	NM_019619.3:3035
	8	Human Set	PDGFA	216867_s_at	NM_002607.5	1623-1723	GTCCGAGAACACTCGGGAGAACAAAGAGACAGTGCACATTTGTTTAATGTGACATCAAAGCAAGTATTGTAGCACTCGGTGAAGCAGTAAGAAGCTTCCT	81	83		PDGFA	364753;264753	NM_002607.5:1623
	9	Human Set	PFN2	204992_s_at	NM_002628.4	1120-1220	AGAGACAAACCTTTATTCATAGTGTCTACAGGACATATGAAGAGTGCAATGGCAAAACAAGAGCAAAAAGCACTTCCTCCCATGACCTTACAGTAACCAT	79	86		PFN2	364776;264776	NM_002628.4:1120
	10	Human Set	PLXNA4	232317_at	NM_020911.1	8605-8705	AGACAAGGACAGACAAATTTTCTGGCTGTCCCCATTTCTCCTGGGGGAGGGGTTTGGGGCTGGTTTGACTTTAATTGGTGGGTGGGTTGTTTCTGCCGCT	85	79		PLXNA4	359199;259199	NM_020911.1:8605
	11	Human Set	ADAM19	209765_at	NM_033274.3	6050-6150	GGGTATGGAAGACTTGCAATTTGAAAACTGGGGACCAGTTCCAAAGTCAGTAATTGTGTTAACCACGTGTATAACAGCTCTGCTGGACACCCAAGAAAGC	84	84		ADAM19	364770;264770	NM_033274.3:6050
	12	Human Set	MELK	204825_at	NM_014791.2	2070-2170	ATCCTATCTAGCTGCAAGGTATAATTGATGGATTCTTCCATCCTGCCGGATGAGTGTGGGTGTGATACAGCCTACATAAAGACTGTTATGATCGCTTTGA	80	80		MELK	364869;264869	NM_014791.2:2070
	13	Human Set	ROBO2	240425_x_at	NM_001128929.2	6760-6860	ACTGGCAGGTGTTGGTGATTAATAAACCAAGGCTTCAAAGTGAAGTATGTGTGTGCAGATGACTTTTGGAATAACGTGGGCATAGCATCATACCTTCCTG	81	80		ROBO2	364802;264802	NM_001128929.2:6760
	14	Human Set	CD44	212063_at	NM_000610.3	5200-5300	TGTCTCCTGAAGACTTCCCTTAAAATTAGCTCTGAGTGAAAAATCAAAAGAGACAAAAGACATCTTCGAATCCATATTTCAAGCCTGGTAGAATTGGCTT	77	77		CD44	359184;259184	NM_000610.3:5200
	15	Human Set	CHI3L1	209395_at	NM_001276.2	1735-1835	GCCCAGCTTGAAACCTTCACTTAGGAACGTAATCGTGTCCCCTATCCTACTTCCCCTTCCTAATTCCACAGCTGCTCAATAAAGTACAAGAGCTTAACAG	83	80		CHI3L1	359234;259234	NM_001276.2:1735
	16	Human Set	HLA-G	211528_x_at	NM_002127.4	1180-1280	AAGAGCTCAGATTGAAAAGGAGGGAGCTACTCTCAGGCTGCAATGTGAAACAGCTGCCCTGTGTGGGACTGAGTGGCAAGTCCCTTTGTGACTTCAAGAA	85	86		HLA-G	315789;215789	NM_002127.4:1180
	17	Human Set	ITGA6	201656_at	NM_000210.2	5264-5364	TGCTAGATTGCTAAGGAGCTGATACTTTGACAGTGTTTTTAGACCTGTGTTACTAAAAAAAAGATGAATGTCCTGAAAAGGGTGTTGGGAGGGTGGTTCA	77	83		ITGA6	359137;259137	NM_000210.2:5264
	18	Human Set	S100A11	200660_at	NM_005620.1	473-573	TTCCTTCCAGCCTTTCTGTCATCATCTCCACAGCCCACCCATCCCCTGAGCACACTAACCACCTCATGCAGGCCCCACCTGCCAATAGTAATAAAGCAAT	81	81		S100A11	306525;206525	NM_005620.1:473
	19	Human Set	BUB3	201457_x_at	NM_001007793.2	830-930	AGCTCTATTGAAGGCCGAGTGGCAGTTGAGTATTTGGACCCAAGCCCTGAGGTACAGAAGAAGAAGTATGCCTTCAAATGTCACAGACTAAAAGAAAATA	84	80		BUB3	364876;264876	NM_001007793.2:830
	20	Human Set	CCNA2	213226_at	NM_001237.3	2642-2742	GGTAAAAAAATCACAGAACAGATGGATCTCTAATGAAAAAGGGATGTCTTTTTGTTTATAGTCATGTGGCAAGATGAGAGTAAAACCAGAGAGCAAACCT	80	79		CCNA2	364841;264841	NM_001237.3:2642
	21	Human Set	CDC20	202870_s_at	NM_001255.2	1277-1377	CTGAGTGCCGTGGATGCCCATTCCCAGGTGTGCTCCATCCTCTGGTCTCCCCATTACAAGGAGCTCATCTCAGGCCATGGCTTTGCACAGAACCAGCTAG	85	85		CDC20	367277;267277	NM_001255.2:1277	probe redesigned - targets correct gene
	22	Human Set	CDC25A	204695_at	NM_201567.1	3160-3260	CATTGATTCTAGAGAGACCTGTTTCAGTGCCTACTCATCCCTGCCCTCTGGTGCCAGCCTCCTTACCATCACGGCTTCACTGAGGTGTAGGTGGGTTTTT	81	83		CDC25A	353347;253347	NM_201567.1:3160	probe redesigned - targets correct gene
	23	Human Set	CDCA3	223307_at	NM_031299.4	990-1090	CTCACCCCTTCTTTCCCAGGGATACTGAGGAATGGCTTGTTTTCTTAGACTCCTCCTCAGCTACCAAACTGGGACTCACAGCTTTATTGGGCTTTCTTTG	79	81		CDCA3	364871;264871	NM_031299.4:990
	24	Human Set	CDK1	210559_s_at	NM_033379.4	511-611	TACTCAACTCCAGTTGACATTTGGAGTATAGGCACCATATTTGCTGAACTAGCAACTAAGAAACCACTTTTCCATGGGGATTCAGAAATTGATCAACTCT	79	79		CDK1	367276;267276	NM_033379.4:511	probe redesigned - targets correct gene
	25	Human Set	RARRES3	204070_at	NM_004585.3	640-740	CTGACCCTCGTGCCCTGTCTCAGGCGTTCTCTAGATCCTTTCCTCTGTTTCCCTCTCTCGCTGGCAAAAGTATGATCTAATTGAAACAAGACTGAAGGAT	79	83		RARRES3	341476;241476	NM_004585.3:640
	26	Human Set	STAT3	225289_at	NM_139276.2	4535-4635	AGACTTGGGCTTACCATTGGGTTTAAATCATAGGGACCTAGGGCGAGGGTTCAGGGCTTCTCTGGAGCAGATATTGTCAAGTTCATGGCCTTAGGTAGCA	81	81		STAT3	302258;202258	NM_139276.2:4535
	27	Human Set	IGFBP3	210095_s_at	NM_001013398.1	2158-2258	ATAGCCCCAAATATAGTAAGATCTATACTAGATAATCCTAGATGAAATGTTAGAGATGCTATATGATACAACTGTGGCCATGACTGAGGAAAGGAGCTCA	77	85		IGFBP3	367274;267274	NM_001013398.1:2158	probe redesigned - targets correct gene
	28	Human Set	OLIG2	213825_at	NM_005806.3	2300-2400	GTGCAAGCCGCCTCGGCGCTGCCTGCGTTGCAAACTGGGCTTTGTAGCGTCTGCCGTGTAACACCCTTCCTCTGATCGCACCGCCCCTCGCAGAGAGTGT	85	84		OLIG2	359202;259202	NM_005806.3:2300
	29	Human Set	PLXNA1	221537_at	NM_032242.3	6970-7070	AACTGAAGAAGAATTTTAAAGACGATTTGAACAAGAAAATGAAGGCAGTGGGAAAGCAATGCCAAATGGTTGTGGAGAAAGTGGCCGGAGCCTCCCTGGA	77	86		PLXNA1	359222;259222	NM_032242.3:6970
	30	Human Set	SOX12	204432_at	NM_006943.2	2571-2671	CGCTGCTGTTAGGAGGAAGTTGTGTCCAGTTCAGGGTGCCCTCGGGAGCCCTGTCCCTGTTGCTGTGGCCCCTCTCACGCCGCCATCTCTCTGCCCCGCC	85	85		SOX12	359242;259242	NM_006943.2:2571
	31	Human Set	PTPRZ1	204469_at	NM_002851.2	7312-7412	TATAGCTGAGAGCTTAGAGTCTTTAGTTTAACACAGAAAGGGGTGGGGGAACTCACATCTGAGCATTGTTTTCCTCTTCCTAAAATTAGGCAGGAAAATC	84	75		PTPRZ1	359077;259077	NM_002851.2:7312
	32	Human Set	PTX3	206157_at	NM_002852.3	1494-1594	ACTAGACTTTATGCCATGGTGCTTTCAGTTTAATGCTGTGTCTCTGTCAGATAAACTCTCAAATAATTAAAAAGGACTGTATTGTTGAACAGAGGGACAA	75	77		PTX3	339902;239902	NM_002852.3:1494	probe redesigned - targets correct gene
	33	Human Set	RBBP8	203344_s_at	NM_002894.2	2962-3062	CCAAAAAGACGTCAGCCTTACAACGCAATATTTTCTCCAAAAGGCAAGGAGCAGAAGACATAGACGTTGAAACAGAAACAGAAGGATGAAGGACAGTTTT	80	83		RBBP8	367279;267279	NM_002894.2:2962	probe redesigned - improved isoform coverage
	34	Human Set	WISP1	206796_at	NM_003882.3	1360-1460	ATGGTGCTGCTCAGGCCCATGCTATGAGTTTTCTCCTTGATATCATTCAGCATCTACTCTAAAGAAAAATGCCTGTCTCTAGCTGTTCTGGACTACACCC	78	83		WISP1	364815;264815	NM_003882.3:1360
	35	Human Housekeepers	RANBP10	53987_at	NM_020850.1	5055-5155	CAGATTGTGGCCTCTGGCTGCCTCAGGCATTTTCCTCTTTGCATTGGGTTTTCCTGCATTAGTAACTACAGCTGCAACAGACATCCTCCACATTGTGCAC	80	83		RANBP10	355204;255204	NM_020850.1:5055
	36	Human Housekeepers	MED9	218372_at	NM_018019.2	1885-1985	AAATTTCAGTGGCTTTGGACAGAAAAGAAGGCTCTGGATTTAAGCGGGTGGTCACCTGTGAGACCAGGTCTACCTTGGGACTGTTATTTAACTGAATCAG	81	82		MED9	364877;264877	NM_018019.2:1885
	37	Human Housekeepers	POLD2	201115_at	NM_001127218.1	1491-1591	AGCTTTGGCTCCAAAATCATCCGAGGTCCTGAGGACCAGACAGTGCTGTTGGTGACTGTCCCTGACTTCAGTGCCACGCAGACCGCCTGCCTTGTGAACC	84	86		POLD2	364747;264747	NM_001127218.1:1491
	38	Human Housekeepers	DMTF1	203301_s_at	NM_001142326.1	3387-3487	GCTTCTATAACAAAAGGAAACAAATCTAAGAATCATTCCTGTACTACAGAAGGGTTAAGGCAAAGGTAGCCTTTTGGGCTTTTTAATGAATATGACCCCT	77	79		DMTF1	364763;264763	NM_001142326.1:3387
	39	Human Housekeepers	EIF3B	208688_x_at	NM_001037283.1	2810-2910	GAGTTTTCTGTTGGAACCGCCGGCGTTGGCTCCGAAGACTTAGCGACGCCACTGGCGGCACCTTCTCCTGCGCCCAGTGATGTTTCCACGGTGCCTGTAC	84	86		EIF3B	364773;264773	NM_001037283.1:2810
	40	Human Housekeepers	ZMAT3	225725_at	NM_022470.3	8650-8750	AAATGTCATACAGAGGCTTAAGATCTGTGTATGCTGTTGGGTCGGAGTGCCAGTCACTGCTTTGGAAGTCTGTGTTCTGGGGCTGCAGAATGACAAACGT	83	84		ZMAT3	364769;264769	NM_022470.3:8650
	41	Human Housekeepers	PAM	212958_x_at	NM_000919.3	3239-3339	GTGAATCAGAAGAGGAGTATTCAGCACCTCTGCCTGCGCTCGCACCTTCCTCCTCCTGAAAACCAAGCTTTGATTTAGATTGAGTAAGATTTACCCAGAA	88	75		PAM	364727;264727	NM_000919.3:3239
	42	Human Housekeepers	RB1CC1	202033_s_at	NM_001083617.1	5561-5661	TTACCCAGACAACTCTAGAAATGCGGACCAAACTACTTCATTTTCTCAAAGGGCATACCTTGTGCATTGTGGCTTATGATGAGCCATATTAATTGCCTGT	78	79		RB1CC1	364737;264737	NM_001083617.1:5561
	43	Human Housekeepers	XIST	224590_at	NR_001564.1	1019-1119	GGCAGAGGAAGTCATGTGCATTGCATGAGCTAAACCTATCTGAATGAATTGATTTGGGGCTTGTTAGGAGCTTTGCGTGATTGTTGTATCGGGAGGCAGT	83	80		XIST	364856;264856	NR_001564.1:1019
	44	Human Housekeepers	RELA	201783_s_at	NM_021975.3	1990-2090	GAAGCATTAACTTCTCTGGAAAGGGGGGAGCTGGGGAAACTCAAACTTTTCCCCTGTCCTGATGGTCAGCTCCCTTCTCTGTAGGGAACTCTGGGGTCCC	86	85		RELA	365005;265005	NM_021975.3:1990
	45	Mouse Set	Cadm1	1431611_a_at	NM_207675.2	524-624	CTGTACTGCCATGGCCAGCAAGCCAGCGACGACCATCAGGTGGTTCAAAGGGAACAAGGAACTCAAAGGCAAATCAGAGGTGGAGGAGTGGTCGGACATG	84	86		Cadm1	364917;264917	NM_207675.2:524
	46	Mouse Set	Cdh7	1444736_at	NM_172853.2	3060-3160	AGTAATGTCCTGTGTTGTCAGGGAGCCAAAGGCACCTGGATCTAACTTTCATGGTACCCTCTGTAAGAATAATAGTGCCTGGTACACCATTCGAAAAATC	84	80		Cdh7	364951;264951	NM_172853.2:3060
	47	Mouse Set	Parvb	1422060_at	NM_133167.3	1050-1150	ATGTGGTGAACTTGGACCTCAAGTCCACTCTGCGGGTCCTTTACACGCTGTTCACCAAGTACAAGGATGTGGAGTGACGGAGCAACTGATCCTCCAGGGA	86	86		Parvb	364980;264980	NM_133167.3:1050
	48	Mouse Set	Parva	1431375_s_at	NM_020606.5	3955-4055	AAGAGACCTTGCCATTATAAGTAATCAAACAGCCTTCATCTCCTGAAAAAAAAAGGAGAGGAAAGAAGAAACTGAGACAAGAATCATTCTGGCTCACTGT	78	84		Parva	364977;264977	NM_020606.5:3955
	49	Mouse Set	Sorbs2	1437197_at	NM_172752.4	5225-5325	TCCTGTCCCCAAAACAGATCTACAAAATAATACCAAACCTGAAAGATTCCATGGATTTACGGTGCCTGCATTCCACATAGCCAGAGACTTAGCTTTGTAT	81	79		Sorbs2	364987;264987	NM_172752.4:5225
	50	Mouse Set	Col6a1	1448590_at	NM_009933.4	3635-3735	TTCCAAACACAAACTTGGAGGAGACCCCTCCTCTTCATCAGGTGCTTGTCAGTGACCTACATGCATCTTGGTCTGGTCCTTAGTGGCTAGTCCTTCCACT	84	83		Col6a1	364944;264944	NM_009933.4:3635
	51	Mouse Set	Col6a2	1452250_a_at	NM_146007.2	3625-3725	GGCTCTGTCTTTCTCTGCCTGTTATTTCCTATCTCAGGAGATCAGACCTGAGAGCCCCATATCACATGCCCAATGGCCCAATAAAGGTTTTGAGCCTCCC	79	85		Col6a2	364976;264976	NM_146007.2:3625
	52	Mouse Set	Ctnnb1	1450008_a_at	NM_007614.3	2174-2274	GCCATTGAAGCTGAGGGAGCCACAGCTCCCCTGACAGAGTTACTCCACTCCAGGAATGAAGGCGTGGCAACATACGCAGCTGCTGTCCTATTCCGAATGT	88	86		Ctnnb1	364912;264912	NM_007614.3:2174
	53	Mouse Set	Col19a1	1421698_a_at	NM_007733.2	3544-3644	AGGAAGACATCGCGTCTAGTGCTATCTCCAGGCCACTTGAGCCGCCACTGCAGGCTTCACAACCACGTGCTCTCAAGGCTTATGAGTTTTTGGACTGCTT	85	80		Col19a1	364932;264932	NM_007733.2:3544
	54	Mouse Set	Fgf13	1418498_at	NM_010200.2	1140-1240	CAGAACCTTACCTTCAGGTGCTGTTGAATTCTTCTAGCAGTCCTTCATCCAAAAGTTCAAACTTATCAGTGAGGTTTACCAAACACACAGGCAGACTTCC	77	80		Fgf13	364914;264914	NM_010200.2:1140
	55	Mouse Set	Fgf14	1435747_at	NM_010201.4	2267-2367	GAATTGAATTCTGTAAACTCAAAGTTTAGGGATACTTAGAAAGGCTGTGAATTGCTGGAGATGCACCTTAAAGATTTCATGCAAAGTGTTCTATAACAGA	76	76		Fgf14	364908;264908	NM_010201.4:2267
	56	Mouse Set	Fgfbp3	1453006_at	NM_028263.1	1091-1191	AGTGGAAACAAATAGATTTATATCAAGTATGGGAAAATTGTAGACTAGGGAGAGAAGCTGAGACTAGCAAGAATGAAGTGACTAAAGAGGTGAGAATCTT	77	85		Fgfbp3	327990;227990	NM_028263.1:1091
	57	Mouse Set	Igf1r	1426565_at	NM_010513.2	4935-5035	TTACCCGAACCCTTAACTGACATGGGCCTCTGCAAACCTTAATGACAACACTTAATAGCAACAGGACACTCGAGAATTGAGTCTCTTCGTTCTCTGCCTT	84	77		Igf1r	328008;228008	NM_010513.2:4935
	58	Mouse Set	Angpt1	1439066_at	NM_009640.3	3455-3555	AAATCTTGATAACCGCAGCCACAAAGCCTTAGTGACTTTCCTCTACCTGGTAAGACAGAGCTCTTCATGCTTTTAAGAAAAGATTCTGAATGCTTCCCAC	82	77		Angpt1	364959;264959	NM_009640.3:3455
	59	Mouse Set	Efnb3	1423085_at	NM_007911.5	2880-2980	CCATAGTGACAAGCCTATACCTCTTCCCGCTCTTTAGTGTGCAGTGGGCTGCTGCCTCGGTGTTCTCCCGCCTCAGTTTTATTAGATCAAAGCTGCCCTT	83	79		Efnb3	364998;264998	NM_007911.5:2880
	60	Mouse Set	Epha3	1425575_at	NM_010140.3	3830-3930	TCTACAACTGTTGAACAATCCACTTACATGTACCAACAAAATGAAATGCTTTCCCTGTTCCTACTGTCACCAAATCACTCACAGTCTGAATATCCCATTC	79	78		Epha3	364903;264903	NM_010140.3:3830
	61	Mouse Set	Epha4	1456863_at	NM_007936.3	2796-2896	GTATCAGTGGGCGACTGGCTGCAGGCCATCAAAATGGACCGGTATAAGGACAACTTCACGGCCGCCGGGTACACGACACTAGAAGCCGTGGTTCACATGA	85	85		Epha4	364935;264935	NM_007936.3:2796
	62	Mouse Set	Adam10	1450105_at	NM_007399.3	3475-3575	AAATACTTGGACAGTTAGTTCTTCAGCACTGTCACTGATCACTGGTAACCACTAGAGATGGGTGATTTGCTCAGCAGGTAGTTGAAATTGTAGATAGGTT	80	79		Adam10	364984;264984	NM_007399.3:3475
	63	Mouse Set	Dpysl5	1449290_at	NM_023047.2	4090-4190	ACAGAAATCCTGCCTTCGTTTCCCCAAGTACTGGAATTATACACACAAGCTACCACACCTAGCTATACATCATCTTTGTCTATTTCTGCCCTTGCTGGGT	81	79		Dpysl5	364954;264954	NM_023047.2:4090
	64	Mouse Set	Sema5a	1437422_at	NM_009154.2	6725-6825	GTTTGTCACCTTTGACTGAAGCTATCTCAGTGAGTCCTAAGAAACTCTGGGACATTGGGTGAAGCTCTGCTTCACAGAAAAACCTCTGTCAACATAGTCC	79	84		Sema5a	364971;264971	NM_009154.2:6725
	65	Mouse Set	Sema6d	1448060_at	NM_172537.3	4001-4101	TTGCCACATGTAGCTACTACAGCAAGGCTTCTGTGTACTTGCCGGAAACGAAGGGAGGTCCTGCTCACTCCATTTCTTTCGTTTGAAGCAGAAGGGATGT	85	81		Sema6d	364901;264901	NM_172537.3:4001
	66	Mouse Set	Shh	1436869_at	NM_009170.3	2055-2155	AGGCCAAGCAACCTGCTGAAAGTCTATTTTTCTACATGTCCCTTGTCCTGCGTTTCAGAAGGCAAACCTCCGCATTCCTCTCCTGCTATGCTCCTGCTTT	80	81		Shh	325538;225538	NM_009170.3:2055
	67	Mouse Set	Dpysl3	1415877_at	NM_009468.4	1425-1525	ATGGATGAAAACCAGTTTGTGGCCGTGACAAGCACCAATGCTGCCAAGATATTCAACCTGTACCCTCGAAAGGGGAGAATAGCTGTGGGCTCTGACAGCG	85	85		Dpysl3	364937;264937	NM_009468.4:1425
	68	Mouse Housekeepers	A130010J15Rik	1429394_at	NM_001160359.1	1905-2005	GCCTAGAGACTCATATCTGACAGGGGACAGATATTTAAATGCTGATCTGAATGAGGTGGAAATTAACTCAGCAGAATAACACTCTTTGTACACGCCTCAA	84	81		A130010J15Rik	364943;264943	NM_001160359.1:1905
	69	Mouse Housekeepers	Fam151b	1453284_at	NM_001163627.1	700-800	GTGAGGCAGTCGTGTCCTCAGTTGCTCTGGCTATTGACAAAATCAAACAGGTACAGCTTAACTGTTTGGACTGGAAAAGATGACATTTATTCCACTGAGG	82	78		Fam151b	364992;264992	NM_001163627.1:700
	70	Mouse Housekeepers	2410042D21Rik	1426495_at	NM_024254.3	1232-1332	TGAAGTGGAAATATCAAGAAGGAGCGGCATCAACTTCAATGAGGTGAAAGTGCACTATGAAGACTGTTTGCCTTTGCTGCATTCAGAATTCAAATGACTG	84	77		2410042D21Rik	364939;264939	NM_024254.3:1232
	71	Mouse Housekeepers	Slc1a4	1423550_at	NM_018861.3	2135-2235	GCGATGCAGATGGATTCTTCACTTTCCCCTGGGAGCGTTGCATCTGGTGCTTTCTGGGCCAACCAGAAGGGTTGATAGTTGTCTGTCACGTTGTCTCTGC	84	81		Slc1a4	364978;264978	NM_018861.3:2135
	72	Mouse Housekeepers	Ubxn8	1454006_a_at	NM_178648.2	645-745	CGATGCCCAAATGGACGTGTTCTGAGGAGAAGATTTTTCAAGTCGTGGAATTCACAGGTCTTACTTGACTGGATGATGAAAGTTGGGTACCACAAATCCC	79	82		Ubxn8	365004;265004	NM_178648.2:645
	73	Mouse Housekeepers	Plxna4	1457840_at	NM_175750.3	7490-7590	AGCAACAATGAGTTGTTCTCTATTCACCCCAAGTTCAAATGCATCATGACCATAGTCAAAGGTCCATTGCCAGAGCCTTGTGTGTTGTCTAGAGAAGGCA	77	82		Plxna4	364955;264955	NM_175750.3:7490
	74	Mouse Housekeepers	Glis2	1416598_at	NM_031184.3	3045-3145	GCTCTGTGGTTCCTCTGAGCAGTTCTGTCTAGTCTTTTTCTCAGACTGCCTTTCTGTTTCAGAAGGGTCACCCTTCCCTAACCTACCTGACTGCTGGCCT	78	85		Glis2	364988;264988	NM_031184.3:3045
	75	Mouse Housekeepers	Tbl3	1415750_at	NM_145396.4	2036-2136	CAGGTGATCAAGCAGCAAGAACTGGACAACCTGCTCCATGAGAAGCGGTATCTCCGGGCACTAGGCCTTGCCATCTCTCTGGATCGTCCCCACACTGTGC	85	85		Tbl3	364927;264927	NM_145396.4:2036
	76	Mouse Housekeepers	Apba3	1416182_at	NM_018758.2	1753-1853	GTGTGGAGGATGGAATCATTTGTAGCCTGCTGCGTGGGGGCGCTGCTGAGCGTGGTGGAGTCCGCGTTGGACACCGCATCATTGAGGTCAACGGGCAGAG	85	85		Apba3	364999;264999	NM_018758.2:1753
	77	Mouse Housekeepers	Cwc25	1428759_s_at	NM_026186.4	2635-2735	ACCAGGGAACTTCTAGGTGCTTTTTAAACAGACGACAGATTCACCCTAGCGGTAGCTGACCTTAAACTGTAGATCTCCTGTTTTAGTCTCTGGAGCTGTG	83	80		Cwc25	365001;265001	NM_026186.4:2635
